# Supplementary material for: Trials in developing a nanoscale material for extravascular contrast-enhanced ultrasound targeting hepatocellular carcinoma
Source: PeerJ. 2020 Dec 7;8:e10403. doi: 10.7717/peerj.10403 (PMC7727372; doi:10.7717/peerj.10403)
Supplement: Supplemental Information 2 — The numbers in the table were the original parameters of Zeta potentials of LSPMbs measured using a Zetasizer Nano S90. [file peerj-08-10403-s002.xlsx]

## Sheet: Sheet1
X
	Zeta Potentials[1] (mV)	Zeta Potentials[2] (mV)	Zeta Potentials[3] (mV)	Zeta Potentials[4] (mV)	Zeta Potentials[5] (mV)	Zeta Potentials[6] (mV)	Zeta Potentials[7] (mV)	Zeta Potentials[8] (mV)	Zeta Potentials[9] (mV)	Zeta Potentials[10] (mV)	Zeta Potentials[11] (mV)	Zeta Potentials[12] (mV)	Zeta Potentials[13] (mV)	Zeta Potentials[14] (mV)	Zeta Potentials[15] (mV)	Zeta Potentials[16] (mV)	Zeta Potentials[17] (mV)	Zeta Potentials[18] (mV)	Zeta Potentials[19] (mV)	Zeta Potentials[20] (mV)	Zeta Potentials[21] (mV)	Zeta Potentials[22] (mV)	Zeta Potentials[23] (mV)	Zeta Potentials[24] (mV)	Zeta Potentials[25] (mV)	Zeta Potentials[26] (mV)	Zeta Potentials[27] (mV)	Zeta Potentials[28] (mV)	Zeta Potentials[29] (mV)	Zeta Potentials[30] (mV)	Zeta Potentials[31] (mV)	Zeta Potentials[32] (mV)	Zeta Potentials[33] (mV)	Zeta Potentials[34] (mV)	Zeta Potentials[35] (mV)	Zeta Potentials[36] (mV)	Zeta Potentials[37] (mV)	Zeta Potentials[38] (mV)	Zeta Potentials[39] (mV)	Zeta Potentials[40] (mV)	Zeta Potentials[41] (mV)	Zeta Potentials[42] (mV)	Zeta Potentials[43] (mV)	Zeta Potentials[44] (mV)	Zeta Potentials[45] (mV)	Zeta Potentials[46] (mV)	Zeta Potentials[47] (mV)	Zeta Potentials[48] (mV)	Zeta Potentials[49] (mV)
	-146	-140	-135	-129	-124	-118	-113	-107	-102	-96.1	-90.6	-85.1	-79.6	-74.1	-68.6	-63	-57.5	-52	-46.5	-41	-35.4	-29.9	-24.4	-18.9	-13.4	-7.85	-2.33	3.19	8.71	14.2	19.7	25.3	30.8	36.3	41.8	47.3	52.9	58.4	63.9	69.4	74.9	80.5	86	91.5	97	103	108	114	119
	-148	-143	-138	-133	-128	-123	-118	-113	-108	-103	-97.8	-92.7	-87.7	-82.6	-77.5	-72.5	-67.4	-62.4	-57.3	-52.3	-47.2	-42.1	-37.1	-32	-27	-21.9	-16.9	-11.8	-6.75	-1.69	3.36	8.42	13.5	18.5	23.6	28.6	33.7	38.8	43.8	48.9	53.9	59	64	69.1	74.2	79.2	84.3	89.3	94.4
	-146	-141	-136	-131	-126	-121	-116	-111	-106	-100	-95.5	-90.5	-85.4	-80.4	-75.4	-70.4	-65.3	-60.3	-55.3	-50.3	-45.2	-40.2	-35.2	-30.2	-25.2	-20.1	-15.1	-10.1	-5.06	-0.0391	4.98	10	15	20.1	25.1	30.1	35.1	40.1	45.2	50.2	55.2	60.2	65.3	70.3	75.3	80.3	85.4	90.4	95.4
y
	0	0	0	0	0	0	0	0	0	0	0	0	0	0	40386.7	132157	234006	310799	265498	119561	40765.4	39663	32761.8	7323.27	0	0	0	0	0	0	0	0	0	0	0	0	0	0	0	0	0	0	0	0	0	0	0	0	0
	0	0	0	0	0	0	0	0	0	0	0	0	0	0	0	0	4882.53	56630.5	159256	240670	251081	193553	92027.6	27330.3	8053.4	0	0	0	0	0	0	0	0	0	0	0	0	0	0	0	0	0	0	0	0	0	0	0	0
	0	0	0	0	0	0	0	0	0	0	0	0	0	0	0	4498.28	40071.9	136179	221046	216914	187973	151355	83163.5	31451.2	8283.05	0	0	0	0	0	0	0	0	0	0	0	0	0	0	0	0	0	0	0	0	0	0	0	0
[truncated: 10 more columns]
