# Supplementary material for: Trials in developing a nanoscale material for extravascular contrast-enhanced ultrasound targeting hepatocellular carcinoma
Source: PeerJ. 2020 Dec 7;8:e10403. doi: 10.7717/peerj.10403 (PMC7727372; doi:10.7717/peerj.10403)
Supplement: Supplemental Information 3 — Experiments for cytotoxicity were performed by measurement of optical density value; the experiments were performed many times, one measurement was selected as a representative, and the numbers in the table were the original parameters obtained at 72 h. [file peerj-08-10403-s003.xls]

## Sheet: 板 1 - Sheet1
		1	2	3	4	5	6	7	8	9	10	11	12
	A	0.039	0.038	0.038	0.038	0.037	0.037	0.038	0.039	0.036	0.037	0.038	0.038	570
	B	0.042	2.158	2.144	2.245	2.142	2.08	2.288	2.187	2.389	2.254	2.532	0.039	570
	C	0.039	2.169	2.32	2.681	2.586	2.651	3.025	2.512	2.719	2.451	2.692	0.039	570
	D	0.038	2.023	2.645	2.444	2.768	2.896	2.716	3.05	2.525	2.289	2.423	0.039	570
	E	0.039	2.295	2.648	2.495	2.551	2.414	2.511	2.274	2.729	2.395	2.643	0.039	570
	F	0.039	2.256	2.452	2.633	2.048	2.612	2.751	1.926	2.692	2.516	2.618	0.039	570
	G	0.04	2.183	2.281	2.23	2.07	2.013	2.23	2.013	3.073	2.887	3.212	0.038	570
	H	0.038	0.039	0.039	0.037	0.038	0.037	0.037	0.037	0.034	0.036	0.037	0.038	570
