# Supplementary material for: Trials in developing a nanoscale material for extravascular contrast-enhanced ultrasound targeting hepatocellular carcinoma
Source: PeerJ. 2020 Dec 7;8:e10403. doi: 10.7717/peerj.10403 (PMC7727372; doi:10.7717/peerj.10403)
Supplement: Supplemental Information 5 — The enhancement effects of different agents in vitro were determined using Photoshop software (Adobe Photoshop CS3, Adobe Systems Inc, CA, USA). Parameters in A and D were obtained from LSPMbs and SonoVue suspension of 1.6 mg/mL, respectively; B and E were obtained from 0.8 mg/mL; C and F were obtained from 0.4 mg/mL; G was obtained from degas deionized water; and H was obtained from air. [file peerj-08-10403-s005.xlsx]

## Sheet: Sheet1
	A	B	C
LSPMbs	168.99	162.82	150.77
	170.17	162.07	153.92
	171.22	161.44	154.19
	D	E	F
SonoVue	172.93	166.87	153.53
	169.66	158.6	150.12
	171.23	169.51	151.2
	G
Water	24.96
	24.1
	24.07
	H
Air	204.72
	202.79
	204.76
