# Supplementary material for: Trials in developing a nanoscale material for extravascular contrast-enhanced ultrasound targeting hepatocellular carcinoma
Source: PeerJ. 2020 Dec 7;8:e10403. doi: 10.7717/peerj.10403 (PMC7727372; doi:10.7717/peerj.10403)
Supplement: Supplemental Information 6 — The enhancement effects of different agents in vivo were determined using Photoshop software (Adobe Photoshop CS3, Adobe Systems Inc, CA, USA). Parameters of A, E, I, M and Q were of xenograft tumors in the mice of the five groups before administration of experimental agent; parameters of B, C and D were of measurements at two seconds, 60 s, and 10 min after administration of LSPMbs suspension, respectively; parameters of F, G and H were of measurements at two seconds, 60 s, and 10 min after administration of LSGMbs suspension, respectively; parameters of J, K and L were of measurements at two seconds, 60 s, and 10 min after administration of LSPMbs (blocked with GPC3 antibody or synthesized peptide previously) suspension, respectively; parameters of N, O and P were of measurements at two seconds, 60 s, and 10 min after administration of SonoVue suspension, respectively; parameters of R, S and T were of measurements at two seconds, 60 s, and 10 min after administration of LS suspension, respectively. [file peerj-08-10403-s006.xlsx]

## Sheet: Sheet1
	A	B	C	D
LSPMbs	105.68	154.01	140.77	129.57
	101.01	157.46	142.13	127.61
	98.08	155.28	142.53	128.14
	E	F	G	H
LSGMbs	103.31	157.8	142.07	117.6
	104.62	155.1	139.8	120.77
	101.77	155.41	141.56
				112.76
	I	J	K	L
LSPMbs-blocked	84.34	150.62	109.7	94.33
	83.97	146.09	115.58	99.17
	83.55	144.24	109.81	93.5
	M	N	O	P
SonoVue	79.57	158.6	118.38	108.23
	79.2	156.6	123.91	112.17
	81.21	157.59	114.92	104.41
LS
	Q	R	S	T
	82.59	71.2	70.12	71.55
	84.62	71.45	69.83	71.3
	85.77	70.98	69.81	71.18
